# Supplementary material for: A Comparative Study of Adaptive Interlimb Coordination Mechanisms for Self-Organized Robot Locomotion
Source: Front Robot AI. 2021 Apr 12;8:638684. doi: 10.3389/frobt.2021.638684 (PMC8072274; doi:10.3389/frobt.2021.638684)
Supplement: Supplementary file 1 [file Data_Sheet_1.ZIP]

Archive with 31 entries (30 files):
- Figures_V2/
- Figures_V2/1_FigM_DecoupledCPGs.eps
- Figures_V2/2_FigE_simulation_system.eps
- Figures_V2/3_FigM_phase_diff_define_plots.eps
- Figures_V2/4_FigE_1_PM.eps
- Figures_V2/5_FigE_1_PR.eps
- Figures_V2/6_FigE_situations.eps
- Figures_V2/7_FigE_2_phase_convergence_time.eps
- Figures_V2/8_FigE_3_phase_stability.eps
- Figures_V2/9_FigE_3_COT.eps
- Figures_V2/10_FigE_3_PM_GRFs_pattern.eps
- Figures_V2/11_FigE_3_PR_GRFs_pattern.eps
- Figures_V2/FigS_3_PM_S1.eps
- Figures_V2/FigS_3_PM_S2.eps
- Figures_V2/FigS_3_PM_S3.eps
- Figures_V2/FigS_3_PM_S4.eps
- Figures_V2/FigS_3_PR_S1.eps
- Figures_V2/FigS_3_PR_S2.eps
- Figures_V2/FigS_3_PR_S3.eps
- Figures_V2/FigS_3_PR_S4.eps
- Figures_V2/FigS_CoupledCPGs_withZero.eps
- Figures_V2/FigS_phasespace_PM_param.eps
- Figures_V2/FigS_phasespace_PR_param.eps
- Figures_V2/FigS_PM_big_param.eps
- Figures_V2/FigS_PM_low_param.eps
- Figures_V2/FigS_PM_suitable_param.eps
- Figures_V2/FigS_PR_big_param.eps
- Figures_V2/FigS_PR_low_param.eps
- Figures_V2/FigS_PR_param_fail.eps
- Figures_V2/FigS_PR_param_success.eps
- Figures_V2/FigS_PR_suitable_param.eps
